# Supplementary material for: Comparative Impacts of Freight and Non-truck Traffic on NO x and Ozone Concentrations in the Los Angeles Basin
Source: ACS EST Air. 2026 Jan 21;3(2):548–57. doi: 10.1021/acsestair.5c00396 (PMC12910605; doi:10.1021/acsestair.5c00396)
Supplement: Supplementary file 2 [file ea5c00396_si_002.txt]

 &time_control
 run_days                            = 5,
 run_hours                           = 12,
 run_minutes                         = 0,
 run_seconds                         = 0,
 start_year                          = 2018, 2018,
 start_month                         = 12, 12,
 start_day                           = 31, 31,
 start_hour                          = 12, 12,
 start_minute                        = 00, 00,
 start_second                        = 00, 00,
 end_year                            = 2019, 2019,
 end_month                           = 01, 01,
 end_day                             = 06, 06,
 end_hour                            = 00, 00,
 end_minute                          = 00, 00,
 end_second                          = 00, 00,
 interval_seconds                    = 10800
 input_from_file                     = .true.,.true.,
 history_interval                    = 60, 60,
 frames_per_outfile                  = 24, 24,
 restart                             = .false.,
 restart_interval                    = 2880,
 reset_simulation_start              = .false.,
 io_form_history                     = 2
 io_form_restart                     = 2
 io_form_input                       = 2
 io_form_boundary                    = 2
 debug_level                         = 0
 diag_print                          = 2,
 io_form_auxinput2                   = 2,
 io_form_auxinput4                   = 2,
 auxinput1_inname                    = "metoa_em.d<domain>.<date>" 
 auxinput4_inname                    = "wrflowinp_d<domain>"
 auxinput4_interval                  = 180,
 auxinput4_end_h                     = 9999999
 write_hist_at_0h_rst                = .true.,
 override_restart_timers             = .true.,
 /

 &domains
 time_step                           = 60,
 time_step_fract_num                 =  0,
 time_step_fract_den                 =  1,
 max_dom                             =  2,
 e_we                                = 403, 172,
 e_sn                                = 253, 163,
 e_vert                              =  36, 36,
 p_top_requested                     = 5000,
 eta_levels                          = 1.0000, 0.9975, 0.9950, 0.9900, 0.9850,
                                       0.9800, 0.9700, 0.9600, 0.9500, 0.9400,
                                       0.9300, 0.9200, 0.9100, 0.9000, 0.8800,
                                       0.8600, 0.8400, 0.8200, 0.8000, 0.7700,
                                       0.7400, 0.7000, 0.6500, 0.6000, 0.5500,
                                       0.5000, 0.4500, 0.4000, 0.3500, 0.3000,
                                       0.2500, 0.2000, 0.1500, 0.1000, 0.0500,
                                       0.0000
 num_metgrid_levels                  = 40,
 num_metgrid_soil_levels             = 4,
 dx                                  = 12000,
 dy                                  = 12000,
 grid_id                             = 1, 2,
 parent_id                           = 0, 1,
 i_parent_start                      = 1, 21,
 j_parent_start                      = 1, 78,
 parent_grid_ratio                   = 1, 3,
 parent_time_step_ratio              = 1, 3,
 feedback                            = 0,
 smooth_option                       = 0
 /

 &physics
 mp_physics                          = 10, 10,
 mp_zero_out                         = 2,
 ra_lw_physics                       = 4, 4,
 ra_sw_physics                       = 4, 4,
 radt                                = 10, 10,
 sf_sfclay_physics                   = 7, 7,
 num_soil_layers                     = 2,
 pxlsm_smois_init                    = 0, 0,
 sf_surface_physics                  = 7, 7,
 bl_pbl_physics                      = 7, 7,
 bldt                                = 0, 0,
 cu_physics                          = 1, 1,
 cudt                                = 5, 5,
 kfeta_trigger                       = 2,
 prec_acc_dt                         = 60, 60,
 cu_rad_feedback                     = .true.,.true.,
 isfflx                              = 1,
 ifsnow                              = 1,
 icloud                              = 1,
 surface_input_source                = 3,
 num_soil_cat                        = 16,
 num_land_cat                        = 40,
 sst_update                          = 1,
 usemonalb                           = .true.,
 rdmaxalb                            = .true.,
 rdlai2d                             = .true.,
 lagday                              = 1,
 fractional_seaice                   = 1,
 seaice_threshold                    = 0,
 slope_rad                           = 1, 1,
 topo_shading                        = 1, 1,
 shadlen                             = 25000,
 do_radar_ref                        = 1,
 sf_urban_physics                    = 0, 0,
 /

 &fdda
 grid_fdda                           = 1, 1,
 gfdda_inname                        = "wrffdda_d<domain>",
 gfdda_end_h                         = 132, 132,
 gfdda_interval_m                    = 180, 180,
 fgdt                                =  0, 0,
 if_no_pbl_nudging_uv                =  1, 1,
 if_no_pbl_nudging_t                 =  1, 1,
 if_no_pbl_nudging_q                 =  1, 1,
 if_no_pbl_nudging_ph                =  1, 1,
 if_zfac_uv                          =  1, 1,
  k_zfac_uv                          = 19, 19,
 if_zfac_t                           =  1, 1,
  k_zfac_t                           = 19, 19,
 if_zfac_q                           =  1, 1,
  k_zfac_q                           = 19, 19,
 if_zfac_ph                          =  1, 1,
  k_zfac_ph                          = 19, 19,
 guv                                 = 0.0001, 0.0001, 
 gt                                  = 0.0001, 0.0001,
 gq                                  = 0.00001, 0.00001,
 gph                                 = 0.0000, 0.0000,
 xwavenum                            = 2,
 ywavenum                            = 2,
 if_ramping                          = 1,
 dtramp_min                          = 60.0,
 io_form_gfdda                       = 2,
 grid_sfdda                          = 1, 1,
 sgfdda_inname                       = "wrfsfdda_d<domain>"
 sgfdda_end_h                        = 132, 132,
 sgfdda_interval_m                   = 180, 180,
 io_form_sgfdda                      = 2,
 pxlsm_soil_nudge                    = 1,
 guv_sfc                             = 0.0000, 0.0000,
 gt_sfc                              = 0.0000, 0.0000,
 gq_sfc                              = 0.0000, 0.0000,
 rinblw                              = 250.0, 250.0,
 /

 &dynamics
 w_damping                           = 1,
 diff_opt                            = 1, 1,
 km_opt                              = 4, 4,
 diff_6th_opt                        = 2, 2,
 diff_6th_factor                     = 0.12, 0.12,
 base_temp                           = 290.
 damp_opt                            = 3,
 zdamp                               = 5000., 5000.,
 dampcoef                            = 0.2, 0.2,
 khdif                               = 0, 0,
 kvdif                               = 0, 0,
 non_hydrostatic                     = .true.,
 moist_adv_opt                       = 2, 2,
 scalar_adv_opt                      = 2, 2,
 tke_adv_opt                         = 2, 2,
 fft_filter_lat                      = 91,   
 /

 &bdy_control
 spec_bdy_width                      = 5,
 spec_zone                           = 1,
 relax_zone                          = 4,
 specified                           = .true.,
 nested                              = .false.,.true.,
 /

 &grib2
 /

 &namelist_quilt
 nio_tasks_per_group = 0,
 nio_groups = 1,
 /
